# Supplementary material for: Prediction of the potential geographical distribution of Betula platyphylla Suk. in China under climate change scenarios
Source: PLoS One. 2022 Mar 31;17(3):e0262540. doi: 10.1371/journal.pone.0262540 (PMC8970525; doi:10.1371/journal.pone.0262540)
Supplement: S1 Table — (XLSX) [file pone.0262540.s002.xlsx]

## Sheet: S1 Table. Dataset records of Be
Species	Latitude	Longitude
Betula platyphylla Sukaczev	26.4536	99.4167
Betula platyphylla Sukaczev	26.8761	100.23
Betula platyphylla Sukaczev	27.1772	99.2872
Betula platyphylla Sukaczev	27.4495	99.823
Betula platyphylla Sukaczev	27.4625	99.8975
Betula platyphylla Sukaczev	27.4758	99.8842
Betula platyphylla Sukaczev	27.7722	100.141
Betula platyphylla Sukaczev	27.8231	99.706
Betula platyphylla Sukaczev	27.92	101.27
Betula platyphylla Sukaczev	27.9286	101.279
Betula platyphylla Sukaczev	28.1797	98.8119
Betula platyphylla Sukaczev	28.2	90.82
Betula platyphylla Sukaczev	28.4861	98.9115
Betula platyphylla Sukaczev	28.5372	98.8792
Betula platyphylla Sukaczev	28.54	102.17
Betula platyphylla Sukaczev	28.5498	102.177
Betula platyphylla Sukaczev	28.66	97.46
Betula platyphylla Sukaczev	28.6613	97.4669
Betula platyphylla Sukaczev	28.71	99.28
Betula platyphylla Sukaczev	28.713	99.2863
Betula platyphylla Sukaczev	28.93	99.79
Betula platyphylla Sukaczev	28.9321	99.7993
Betula platyphylla Sukaczev	29	101.5
Betula platyphylla Sukaczev	29.0003	101.507
Betula platyphylla Sukaczev	29.037	100.298
Betula platyphylla Sukaczev	29.04	93.07
Betula platyphylla Sukaczev	29.1411	99.9283
Betula platyphylla Sukaczev	29.22	102.35
Betula platyphylla Sukaczev	29.4819	96.6497
Betula platyphylla Sukaczev	29.63	94.36
Betula platyphylla Sukaczev	29.63	94.4
Betula platyphylla Sukaczev	29.83	91.73
Betula platyphylla Sukaczev	29.85	95.76
Betula platyphylla Sukaczev	29.88	93.24
Betula platyphylla Sukaczev	29.91	102.23
Betula platyphylla Sukaczev	29.9142	102.235
Betula platyphylla Sukaczev	29.99	100.26
Betula platyphylla Sukaczev	29.9988	93.0749
Betula platyphylla Sukaczev	30	99.1
Betula platyphylla Sukaczev	30.0315	101.014
Betula platyphylla Sukaczev	30.05	96.91
Betula platyphylla Sukaczev	30.05	101.96
Betula platyphylla Sukaczev	30.0553	101.965
Betula platyphylla Sukaczev	30.06	102.75
Betula platyphylla Sukaczev	30.0667	102.758
Betula platyphylla Sukaczev	30.0814	99.0586
Betula platyphylla Sukaczev	30.2558	101.511
Betula platyphylla Sukaczev	30.3117	100.296
Betula platyphylla Sukaczev	30.36	102.81
Betula platyphylla Sukaczev	30.3681	102.815
Betula platyphylla Sukaczev	30.64	93.23
Betula platyphylla Sukaczev	30.8786	101.891
Betula platyphylla Sukaczev	30.91	102.54
Betula platyphylla Sukaczev	30.9119	102.546
Betula platyphylla Sukaczev	30.93	100.31
Betula platyphylla Sukaczev	30.9795	101.125
Betula platyphylla Sukaczev	30.99	102.36
Betula platyphylla Sukaczev	30.999	102.364
Betula platyphylla Sukaczev	31.084	103.267
Betula platyphylla Sukaczev	31.13	97.18
Betula platyphylla Sukaczev	31.1947	100.298
Betula platyphylla Sukaczev	31.39	100.67
Betula platyphylla Sukaczev	31.3918	100.676
Betula platyphylla Sukaczev	31.48	93.67
Betula platyphylla Sukaczev	31.49	98.21
Betula platyphylla Sukaczev	31.6811	103.853
Betula platyphylla Sukaczev	31.8	98.58
Betula platyphylla Sukaczev	31.8131	99.7178
Betula platyphylla Sukaczev	31.8292	99.7278
Betula platyphylla Sukaczev	31.9058	102.206
Betula platyphylla Sukaczev	31.9822	100.964
Betula platyphylla Sukaczev	32.0617	102.99
Betula platyphylla Sukaczev	32.26	100.97
Betula platyphylla Sukaczev	32.27	96.22
Betula platyphylla Sukaczev	32.44	104.55
Betula platyphylla Sukaczev	32.4458	104.554
Betula platyphylla Sukaczev	32.638	103.599
Betula platyphylla Sukaczev	32.7464	97.3472
Betula platyphylla Sukaczev	32.7464	97.3472
Betula platyphylla Sukaczev	32.77	96.67
Betula platyphylla Sukaczev	32.7903	100.799
Betula platyphylla Sukaczev	32.7909	102.544
Betula platyphylla Sukaczev	33.3291	105.609
Betula platyphylla Sukaczev	33.52	107.99
Betula platyphylla Sukaczev	33.5245	107.991
Betula platyphylla Sukaczev	33.96	112.03
Betula platyphylla Sukaczev	33.97	107.24
Betula platyphylla Sukaczev	33.9762	107.249
Betula platyphylla Sukaczev	33.9784	106.771
Betula platyphylla Sukaczev	34.04	104.39
Betula platyphylla Sukaczev	34.05	111.04
Betula platyphylla Sukaczev	34.0658	103.695
Betula platyphylla Sukaczev	34.4267	106.952
Betula platyphylla Sukaczev	34.43	104.03
Betula platyphylla Sukaczev	34.4381	104.037
Betula platyphylla Sukaczev	34.56	105.72
Betula platyphylla Sukaczev	34.5687	105.726
Betula platyphylla Sukaczev	34.58	103.5
Betula platyphylla Sukaczev	34.5896	103.507
Betula platyphylla Sukaczev	34.69	103.35
Betula platyphylla Sukaczev	34.72	104.89
Betula platyphylla Sukaczev	34.84	104.47
Betula platyphylla Sukaczev	34.8821	106.812
Betula platyphylla Sukaczev	35.14	111.22
Betula platyphylla Sukaczev	35.2026	102.522
Betula platyphylla Sukaczev	35.21	106.65
Betula platyphylla Sukaczev	35.29	111.67
Betula platyphylla Sukaczev	35.3347	101.928
Betula platyphylla Sukaczev	35.36	103.7
Betula platyphylla Sukaczev	35.3698	103.709
Betula platyphylla Sukaczev	35.49	112.85
Betula platyphylla Sukaczev	35.52	106.69
Betula platyphylla Sukaczev	35.6	112.1
Betula platyphylla Sukaczev	35.762	109.432
Betula platyphylla Sukaczev	35.81	108.01
Betula platyphylla Sukaczev	35.84	104.11
Betula platyphylla Sukaczev	36.07	103.75
Betula platyphylla Sukaczev	36.27	109.35
Betula platyphylla Sukaczev	36.5	112.33
Betula platyphylla Sukaczev	36.58	109.48
Betula platyphylla Sukaczev	36.63	101.2
Betula platyphylla Sukaczev	36.67	105.68
Betula platyphylla Sukaczev	36.67	114.06
Betula platyphylla Sukaczev	36.82	108.76
Betula platyphylla Sukaczev	36.83	115.59
Betula platyphylla Sukaczev	36.84	111.77
Betula platyphylla Sukaczev	36.85	102.15
Betula platyphylla Sukaczev	36.89	100.99
Betula platyphylla Sukaczev	36.92	101.68
Betula platyphylla Sukaczev	36.9222	102.421
Betula platyphylla Sukaczev	36.927	101.686
Betula platyphylla Sukaczev	36.9778	102.434
Betula platyphylla Sukaczev	37.28	114.51
Betula platyphylla Sukaczev	37.35	111.17
Betula platyphylla Sukaczev	37.5032	101.761
Betula platyphylla Sukaczev	37.55	112.15
Betula platyphylla Sukaczev	38.46	111.12
Betula platyphylla Sukaczev	38.7	111.57
Betula platyphylla Sukaczev	38.79	113.43
Betula platyphylla Sukaczev	38.8474	121.287
Betula platyphylla Sukaczev	38.8903	114.151
Betula platyphylla Sukaczev	38.9	113.3
Betula platyphylla Sukaczev	38.91	111.84
Betula platyphylla Sukaczev	39	112.3
Betula platyphylla Sukaczev	39.31	115.24
Betula platyphylla Sukaczev	39.36	114.71
Betula platyphylla Sukaczev	39.52	112.81
Betula platyphylla Sukaczev	39.71	115.83
Betula platyphylla Sukaczev	39.83	116.26
Betula platyphylla Sukaczev	39.8389	115.574
Betula platyphylla Sukaczev	39.8531	114.986
Betula platyphylla Sukaczev	39.8798	114.631
Betula platyphylla Sukaczev	39.9572	115.425
Betula platyphylla Sukaczev	40.02	116.21
Betula platyphylla Sukaczev	40.08	115.22
Betula platyphylla Sukaczev	40.1246	124.384
Betula platyphylla Sukaczev	40.24	122.42
Betula platyphylla Sukaczev	40.2632	122.129
Betula platyphylla Sukaczev	40.33	115.62
Betula platyphylla Sukaczev	40.44	117.72
Betula platyphylla Sukaczev	40.4484	117.729
Betula platyphylla Sukaczev	40.4923	115.106
Betula platyphylla Sukaczev	40.5	117.09
Betula platyphylla Sukaczev	40.64	116.58
Betula platyphylla Sukaczev	40.86	111.81
Betula platyphylla Sukaczev	40.8672	111.815
Betula platyphylla Sukaczev	41.02	117.88
Betula platyphylla Sukaczev	41.4492	127.741
Betula platyphylla Sukaczev	41.5617	128.29
Betula platyphylla Sukaczev	41.81	126.91
Betula platyphylla Sukaczev	41.812	126.918
Betula platyphylla Sukaczev	41.8276	123.416
Betula platyphylla Sukaczev	42.0602	128.261
Betula platyphylla Sukaczev	42.09	117.52
Betula platyphylla Sukaczev	42.34	127.28
Betula platyphylla Sukaczev	42.6	128.96
Betula platyphylla Sukaczev	42.78	128.51
Betula platyphylla Sukaczev	42.7865	128.514
Betula platyphylla Sukaczev	43.12	127
Betula platyphylla Sukaczev	43.26	117.54
Betula platyphylla Sukaczev	43.53	118.68
Betula platyphylla Sukaczev	43.62	128.34
Betula platyphylla Sukaczev	43.73	123.7
Betula platyphylla Sukaczev	45.04	128.22
Betula platyphylla Sukaczev	45.0432	128.225
Betula platyphylla Sukaczev	45.97	126.72
Betula platyphylla Sukaczev	49.2115	119.731
Betula platyphylla Sukaczev	49.5877	117.48
Betula platyphylla Sukaczev	50.78	121.52
Betula platyphylla Sukaczev	34.2789	107.304
Betula platyphylla Sukaczev	44.0596	128.956
Betula platyphylla Sukaczev	33.7531	107.981
Betula platyphylla Sukaczev	32.0104	96.1394
Betula platyphylla Sukaczev	31.0648	102.135
Betula platyphylla Sukaczev	28.4927	100.346
Betula platyphylla Sukaczev	30.0604	100.35
Betula platyphylla Sukaczev	39.5774	118.162
Betula platyphylla Sukaczev	31.0504	102.139
Betula platyphylla Sukaczev	46.798	130.365
Betula platyphylla Sukaczev	45.6959	130.55
Betula platyphylla Sukaczev	29.972	101.854
Betula platyphylla Sukaczev	31.0919	96.9233
Betula platyphylla Sukaczev	30.9442	101.926
Betula platyphylla Sukaczev	29.7276	99.8038
Betula platyphylla Sukaczev	33.6755	111.831
Betula platyphylla Sukaczev	33.7935	110.858
Betula platyphylla Sukaczev	33.6496	111.653
Betula platyphylla Sukaczev	45.3465	131.395
Betula platyphylla Sukaczev	41.989	128.004
Betula platyphylla Sukaczev	43.681	127.849
Betula platyphylla Sukaczev	43.919	127.188
Betula platyphylla Sukaczev	46.925	129.394
Betula platyphylla Sukaczev	46.781	130.361
Betula platyphylla Sukaczev	47.187	128.879
Betula platyphylla Sukaczev	45.694	130.545
Betula platyphylla Sukaczev	43.778	125.466
Betula platyphylla Sukaczev	43.854	125.299
Betula platyphylla Sukaczev	43.423	131.051
Betula platyphylla Sukaczev	40.173	122.15
Betula platyphylla Sukaczev	46.283	127.033
Betula platyphylla Sukaczev	48.717	126.1
Betula platyphylla Sukaczev	41.3456	124.751
Betula platyphylla Sukaczev	52.05	122.069
Betula platyphylla Sukaczev	43.865	118.395
Betula platyphylla Sukaczev	40.303	112.023
Betula platyphylla Sukaczev	50.3615	120.409
Betula platyphylla Sukaczev	47.3289	119.688
Betula platyphylla Sukaczev	50.3409	120.176
Betula platyphylla Sukaczev	50.295	121.75
Betula platyphylla Sukaczev	46.729	120.579
Betula platyphylla Sukaczev	42.394	116.776
